# Supplementary material for: Exosomes Released by Corneal Stromal Cells Show Molecular Alterations in Keratoconus Patients and Induce Different Cellular Behavior
Source: Biomedicines. 2022 Sep 21;10(10):2348. doi: 10.3390/biomedicines10102348 (PMC9598276; doi:10.3390/biomedicines10102348)
Supplement: Supplementary file 1 [file biomedicines-10-02348-s001.zip]

Archive with 10 entries (9 files):
- biomedicines-1778042-supplementary/
- biomedicines-1778042-supplementary/Supplementary Figure S1.pdf
- biomedicines-1778042-supplementary/Supplementary Figure S2.pdf
- biomedicines-1778042-supplementary/Supplementary Table S1.pdf
- biomedicines-1778042-supplementary/Supplementary Table S2.pdf
- biomedicines-1778042-supplementary/Supplementary Table S3.pdf
- biomedicines-1778042-supplementary/Supplementary Table S4.pdf
- biomedicines-1778042-supplementary/Supplementary Table S5.pdf
- biomedicines-1778042-supplementary/Supplementary Table S6.pdf
- biomedicines-1778042-supplementary/Supplementary Table S7.pdf
